# Supplementary material for: Two-Year Follow-Up of Trypanosoma brucei gambiense Serology after Successful Treatment of Human African Trypanosomiasis: Results of Four Different Sero-Diagnostic Tests
Source: Diagnostics (Basel). 2022 Jan 19;12(2):246. doi: 10.3390/diagnostics12020246 (PMC8871350; doi:10.3390/diagnostics12020246)
Supplement: Supplementary file 1 [file diagnostics-12-00246-s001.zip]

Archive with 1 entries (1 files):
- diagnostics-1517289-supplementary.pdf
